# Supplementary material for: Horizontal gene transfer in silkworm, Bombyx mori
Source: BMC Genomics. 2011 May 19;12:248. doi: 10.1186/1471-2164-12-248 (PMC3116507; doi:10.1186/1471-2164-12-248)
Supplement: Additional file 1 — Genomes used for HGT identification pipeline. [file 1471-2164-12-248-S1.XLS]

## Sheet: Sheet1
Supplemental Table 1. Genomes used for HGT identification pipeline
Search seed genome
Bombyx mori (http://silkworm.genomics.org.cn/)
Other genomes used in this study
Insect	Plant	Fungi	Other Eukaryotes	Prokaryotes (http://www.ncbi.nlm.nih.gov/)
Acyrthosiphon pisum (http://www.ncbi.nlm.nih.gov/)	Chlamydomonas reinhardtii (http://genome.jgi-psf.org/)	Aspergillus clavatus (http://www.broad.mit.edu/)	Aureococcus anophagefferens (http://genome.jgi-psf.org/)	Acetobacter pasteurianus
Aedes aegypti (http://www.ncbi.nlm.nih.gov/)	Ostreococcus lucimarinus (http://genome.jgi-psf.org/)	Aspergillus flavus (http://www.broad.mit.edu/)	Bos taurus (http://www.ncbi.nlm.nih.gov/)	Acholeplasma laidlawii
Anopheles gambiae (http://www.ncbi.nlm.nih.gov/)	Populus trichocarpa (http://genome.jgi-psf.org/)	Aspergillus fumigatus (http://www.broad.mit.edu/)	Branchiostoma floridae (http://genome.jgi-psf.org/)	Acidimicrobium ferrooxidans
Apis mellifera (http://www.ncbi.nlm.nih.gov/)	Physcomitrella patens (http://genome.jgi-psf.org/)	Aspergillus oryzae (http://www.broad.mit.edu/)	Caenorhabditis elegans (http://www.ncbi.nlm.nih.gov/)	Acidiphilium cryptum
Drosophila melanogaster (http://www.ncbi.nlm.nih.gov/)	Selaginella moellendorffii (http://genome.jgi-psf.org/)	Batrachochytrium dendrobatidis (http://www.broad.mit.edu/)	Capitella teleta (http://genome.jgi-psf.org/)	Acidithiobacillus ferrooxidans
Tribolium castaneum (http://www.ncbi.nlm.nih.gov/)	Arabidopsis thaliana (http://www.ncbi.nlm.nih.gov/)	Blastomyces dermatitidis (http://www.broad.mit.edu/)	Ciona intestinalis (http://genome.jgi-psf.org/)	Acidobacterium capsulatum
	Oryza Sativa (http://www.ncbi.nlm.nih.gov/)	Botrytis Cinerea (http://www.broad.mit.edu/)	Cryptosporidium parvum (http://www.ncbi.nlm.nih.gov/)	Acidothermus cellulolyticus
		Candida albicans (http://www.broad.mit.edu/)	Danio rerio (http://www.ncbi.nlm.nih.gov/)	Acidovorax avenae
		Chaetomium globosum (http://www.broad.mit.edu/)	Daphnia pulex (http://genome.jgi-psf.org/)	Acinetobacter baumannii
		Coccidioides immitis (http://www.broad.mit.edu/)	Dictyostelium discoideum (http://genome.jgi-psf.org/)	Actinobacillus pleuropneumoniae
		Coprinus cinereus (http://www.broad.mit.edu/)	Emiliania huxleyi (http://genome.jgi-psf.org/)	Actinosynnema mirum
		Cryptococcus neoformans (http://www.broad.mit.edu/)	Entamoeba histolytica (http://www.sanger.ac.uk)	Aeromonas hydrophila
		Encephalitozoon cuniculi (http://www.ncbi.nlm.nih.gov/)	Fragilariopsis cylindrus (http://genome.jgi-psf.org/)	Aeropyrum pernix
		Fusarium graminearum (http://www.broad.mit.edu/)	Fugu rubripes (http://genome.jgi-psf.org/)	Aggregatibacter actinomycetemcomitans
		Heterobasidion annosum (http://www.broad.mit.edu/)	Helobdella robusta (http://genome.jgi-psf.org/)	Agrobacterium tumefaciens
		Histoplasma capsulatum (http://www.broad.mit.edu/)	Homo sapiens (http://www.ncbi.nlm.nih.gov/)	Akkermansia muciniphila
		Magnaporthe grisea (http://www.broad.mit.edu/)	Leishmania infantum (http://www.ncbi.nlm.nih.gov/)	Alcanivorax borkumensis
		Melampsora laricis (http://www.broad.mit.edu/)	Lottia gigantea (http://genome.jgi-psf.org/)	Alicyclobacillus acidocaldarius
		Mucor circinelloides (http://www.broad.mit.edu/)	Monosiga brevicollis (http://genome.jgi-psf.org/)	Aliivibrio salmonicida
		Mycosphaerella fijiensis (http://www.broad.mit.edu/)	Mus musculus (http://www.ncbi.nlm.nih.gov/)	Alkalilimnicola ehrlichei
		Nectria haematococca (http://www.broad.mit.edu/)	Naegleria gruberi (http://genome.jgi-psf.org/)	Alteromonas macleodii
		Neurospora crassa (http://www.broad.mit.edu/)	Nematostella vectensis (http://genome.jgi-psf.org/)	Ammonifex degensii
		Paracoccidioides brasiliensis (http://www.broad.mit.edu/)	Phaeodactylum tricornutum (http://genome.jgi-psf.org/)	Anabaena variabilis
		Phanerochaete chrysosporium (http://www.broad.mit.edu/)	Phytophthora ramorum (http://genome.jgi-psf.org/)	Anaerocellum thermophilum
		Phycomyces blakesleeanus (http://www.broad.mit.edu/)	Plasmodium falciparum (http://www.ncbi.nlm.nih.gov/)	Anaerococcus prevotii
		Pichia stipitis (http://www.broad.mit.edu/)	Thalassiosira pseudonana (http://genome.jgi-psf.org/)	Anaeromyxobacter dehalogenans
		Pleurotus ostreatus (http://www.broad.mit.edu/)	Theileria parva (http://www.ncbi.nlm.nih.gov/)	Anaplasma marginale
		Puccinia graminis (http://www.broad.mit.edu/)	Trichoplax adhaerens (http://genome.jgi-psf.org/)	Anoxybacillus flavithermus
		Pyrenophora tritici (http://www.broad.mit.edu/)	Trypanosoma brucei (http://www.ncbi.nlm.nih.gov/)	Aquifex aeolicus
		Rhizopus oryzae (http://www.broad.mit.edu/)	Xenopus tropicalis (http://genome.jgi-psf.org/)	Archaeoglobus fulgidus
		Saccharomyces cerevisiae (http://www.broad.mit.edu/)		Arcobacter butzleri
		Schizophyllum commune (http://www.broad.mit.edu/)		Aromatoleum aromaticum
		Sclerotinia sclerotiorum (http://www.broad.mit.edu/)		Arthrobacter aurescens
		Serpula lacrymans (http://www.broad.mit.edu/)		Azotobacter vinelandii
		Sporidiobolus roseus (http://www.broad.mit.edu/)		Bacillus subtilis
		Sporotrichum thermophile (http://www.broad.mit.edu/)		Bacteroides fragilis
		Stagonospora nodorum (http://www.broad.mit.edu/)		Bartonella bacilliformis
		Thielavia terrestris (http://www.broad.mit.edu/)		Bdellovibrio bacteriovorus
		Tremella mesenterica (http://www.broad.mit.edu/)		Beijerinckia indica
		Trichoderma reesei (http://www.broad.mit.edu/)		Beutenbergia cavernae
		Uncinocarpus reesii (http://www.broad.mit.edu/)		Bifidobacterium animalis
		Ustilago maydis (http://www.broad.mit.edu/)		Bordetella avium
		Verticillium dahliae (http://www.broad.mit.edu/)		Borrelia burgdorferi
				Brachybacterium faecium
				Bradyrhizobium japonicum
				Brevibacillus brevis
				Brucella canis
				Buchnera aphidicola
				Burkholderia cenocepacia
				Caldicellulosiruptor saccharolyticus
				Caldivirga maquilingensis
				Campylobacter jejuni
				Candidatus Blochmannia pennsylvanicus
				Carboxydothermus hydrogenoformans
				Catenulispora acidiphila
				Caulobacter crescentus
				Cellvibrio japonicus
				Chitinophaga pinensis
				Chlamydia trachomatis
				Chlamydophila pneumoniae
				Chlorobium luteolum
				Chloroflexus aggregans
				Citrobacter koseri
				Clavibacter michiganensis
				Clostridium botulinum
				Comamonas testosteroni
				Corynebacterium glutamicum
				Coxiella burnetii
				Cronobacter turicensis
				Cupriavidus taiwanensis
				Dechloromonas aromatica
				Dehalococcoides ethenogenes
				Delftia acidovorans
				Desulfovibrio desulfuricans
				Desulfurococcus kamchatkensis
				Dichelobacter nodosus
				Dickeya dadantii
				Dictyoglomus thermophilum
				Dinoroseobacter shibae
				Dyadobacter fermentans
				Edwardsiella ictaluri
				Eggerthella lenta
				Ehrlichia ruminantium
				Elusimicrobium minutum
				Enterobacter sakazakii
				Enterococcus faecalis
				Erwinia pyrifoliae
				Erythrobacter litoralis
				Escherichia coli
				Eubacterium eligens
				Exiguobacterium sibiricum
				Fervidobacterium nodosum
				Fibrobacter succinogenes
				Finegoldia magna
				Flavobacteriaceae bacterium
				Flavobacterium johnsoniae
				Francisella tularensis
				Frankia alni
				Fusobacterium nucleatum
				Gardnerella vaginalis
				Gemmatimonas aurantiaca
				Geobacillus kaustophilus
				Geobacter bemidjiensis
				Gloeobacter violaceus
				Gluconacetobacter diazotrophicus
				Gordonia bronchialis
				Gramella forsetii
				Granulobacter bethesdensis
				Haemophilus influenzae
				Hahella chejuensis
				Haliangium ochraceum
				Haloarcula marismortui
				Halobacterium salinarum
				Halomicrobium mukohataei
				Haloquadratum walsbyi
				Halorhabdus utahensis
				Halorhodospira halophila
				Halorubrum lacusprofundi
				Halothermothrix orenii
				Halothiobacillus neapolitanus
				Helicobacter pylori
				Herminiimonas arsenicoxydans
				Herpetosiphon aurantiacus
				Hirschia baltica
				Hyperthermus butylicus
				Idiomarina loihiensis
				Ignicoccus hospitalis
				Janthinobacterium Marseille
				Jonesia denitrificans
				Kangiella koreensis
				Kineococcus radiotolerans
				Klebsiella pneumoniae
				Kocuria rhizophila
				Kosmotoga olearia
				Kytococcus sedentarius
				Lactobacillus johnsonii
				Lactococcus lactis
				Laribacter hongkongensis
				Lawsonia intracellularis
				Legionella pneumophila
				Leptospira interrogans
				Leptotrichia buccalis
				Leuconostoc mesenteroides
				Listeria monocytogenes
				Lysinibacillus sphaericus
				Macrococcus caseolyticus
				Magnetospirillum magneticum
				Mannheimia succiniciproducens
				Maricaulis maris
				Marinobacter aquaeolei
				Metallosphaera sedula
				Methanobacterium thermoautotrophicum
				Methanobrevibacter smithii
				Methanocaldococcus vulcanius
				Methanocella paludicola
				Methanococcoides burtonii
				Methanococcus maripaludis
				Methanocorpusculum labreanum
				Methanosarcina mazei
				Methylobacterium extorquens
				Methylotenera mobilis
				Micrococcus luteus
				Microcystis aeruginosa
				Moorella thermoacetica
				Mycobacterium bovis
				Mycoplasma hominis
				Myxococcus xanthus
				Nakamurella multipartita
				Nanoarchaeum equitans
				Natronomonas pharaonis
				Nautilia profundicola
				Neisseria meningitidis
				Neorickettsia risticii
				Nitrobacter hamburgensis
				Nitrosococcus oceani
				Nitrosomonas europaea
				Nitrosospira multiformis
				Nocardia farcinica
				Nostoc punctiforme
				Novosphingobium aromaticivorans
				Oceanobacillus iheyensis
				Ochrobactrum anthropi
				Oenococcus oeni
				Oligotropha carboxidovorans
				Onion yellows phytoplasma
				Opitutus terrae
				Orientia tsutsugamushi
				Paenibacillus
				Parabacteroides distasonis
				Paracoccusdenit rificans
				Parvibaculum lavamentivorans
				Pasteurella multocida
				Pectobacterium carotovorum
				Pediococcus pentosaceus
				Pelobacter carbinolicus
				Pelodictyon phaeoclathratiforme
				Phenylobacterium zucineum
				Photorhabdus luminescens
				Picrophilus torridus
				Pirellula staleyi
				Polaromonas naphthalenivorans
				Polynucleobacter necessarius
				Porphyromonas gingivalis
				Prochlorococcus marinus
				Prosthecochloris vibrioformis
				Proteus mirabilis
				Pseudoalteromonas haloplanktis
				Pseudomonas aeruginosa
				Pseudomonas syringae
				Psychrobacter arcticum
				Psychromonas ingrahamii
				Pyrobaculum aerophilum
				Pyrococcus abyssi
				Ralstonia solanacearum
				Renibacterium salmoninarum
				Rhizobium etli
				Rhodobacter sphaeroides
				Rhodococcus erythropolis
				Rhodoferax ferrireducens
				Rhodopseudomonas palustris
				Rhodospirillum centenum
				Rickettsia africae
				Robiginitalea biformata
				Roseiflexus castenholzii
				Roseobacter denitrificans
				Rothia mucilaginosa
				Rubrobacter xylanophilus
				Ruegeria pomeroyi
				Saccharomonospora viridis
				Saccharophagus degradans
				Saccharopolyspora erythraea
				Salinibacter ruber
				Salinispora arenicola
				Salmonella enterica
				Sebaldella termitidis
				Serratia proteamaculans
				Shewanella baltica
				Shigella flexneri
				Sinorhizobium medicae
				Slackia heliotrinireducens
				Sodalis glossinidius
				Solibacter usitatus
				Sorangium cellulosum
				Sphaerobacter thermophilus
				Sphingomonas wittichii
				Sphingopyxis alaskensis
				Spirosoma linguale
				Staphylococcus aureus
				Staphylothermus marinus
				Stenotrophomonas maltophilia
				Streptobacillus moniliformis
				Streptococcus pyogenes
				Streptomyces avermitilis
				Streptosporangium roseum
				Sulfolobus islandicus
				Sulfurihydrogenibium azorense
				Symbiobacterium thermophilum
				Synechococcus elongatus
				Syntrophobacter fumaroxidans
				Syntrophomonas wolfei
				Syntrophus aciditrophicus
				Teredinibacter turnerae
				Thermanaerovibrio acidaminovorans
				Thermoanaerobacter pseudethanolicus
				Thermobaculum terrenum
				Thermobifida fusca
				Thermococcus gammatolerans
				Thermodesulfovibrio yellowstonii
				Thermofilum pendens
				Thermomicrobium roseum
				Thermomonospora curvata
				Thermoplasma acidophilum
				Thermoproteus neutrophilus
				Thermosipho africanus
				Thermosynechococcus elongatus
				Thermotoga naphthophila
				Thermus thermophilus
				Thiobacillus denitrificans
				Thiomicrospira crunogena
				Tolumonas auensis
				Treponema pallidum
				Trichodesmium erythraeum
				Tropheryma whipplei
				Ureaplasma urealyticum
				Variovorax paradoxus
				Veillonella parvula
				Verminephrobacter eiseniae
				Vibrio cholerae
				Wigglesworthia brevipalpis
				Wolinella succinogenes
				Xanthomonas campestris
				Xylanimonas cellulosilytica
				Xylella fastidiosa
				Yersinia pestis
				Zymomonas mobilis

## Sheet: Sheet2
88	Acetobacter_pasteurianus	巴氏醋酸杆菌
89	Acholeplasma_laidlawii	赖氏支原体
90	Acidimicrobium_ferrooxidans	放线菌
91	Acidiphilium_cryptum	隐藏嗜酸菌
92	Acidithiobacillus_ferrooxidans	嗜酸性氧化亚铁硫杆菌
93	Acidobacterium_capsulatum	荚膜酸杆菌
94	Acidothermus_cellulolyticus	解纤维热酸菌
95	Acidovorax_avenae	燕麦噬酸菌
96	Acinetobacter_baumannii	鲍曼不动杆菌
97	Actinobacillus_pleuropneumoniae	胸膜肺炎放线杆菌
98	Actinosynnema_mirum	奇异丝束放线菌
99	Aeromonas_hydrophila	嗜水气单胞菌
100	Aeropyrum_pernix	嗜超高溫古生菌
101	Aggregatibacter_actinomycetemcomitans	伴放线聚生杆菌
102	Agrobacterium_tumefaciens	根癌农杆菌
103	Akkermansia_muciniphila	柔嫩梭菌
104	Alcanivorax_borkumensis	海洋中一种吃石油的细菌
105	Alicyclobacillus_acidocaldarius	高溫嗜酸菌
106	Aliivibrio_salmonicida	一种弧菌
107	Alkalilimnicola_ehrlichei	硫红螺旋菌
108	Alteromonas_macleodii	麦氏交替单胞菌
109	Ammonifex_degensii	热厌氧杆菌
110	Anabaena_variabilis	鱼腥藻
111	Anaerocellum_thermophilum	厌氧纤维水解菌
112	Anaerococcus_prevotii	普氏厌氧球菌
113	Anaeromyxobacter_dehalogenans	不知名
114	Anaplasma_marginale	标准边缘无浆体
115	Anoxybacillus_flavithermus	一种高温菌
116	Aquifex_aeolicus	超嗜热菌
117	Archaeoglobus_fulgidus	发光古球菌
118	Arcobacter_butzleri	弓形杆菌
119	Aromatoleum_aromaticum	不知名
120	Arthrobacter_aurescens	金黄节杆菌
121	Azotobacter_vinelandii	棕色固氮菌
122	Bacillus_subtilis	枯草芽孢杆菌
123	Bacteroides_fragilis	脆弱类杆菌
124	Bartonella_bacilliformis	杆状巴东体
125	Bdellovibrio_bacteriovorus	噬菌蛭弧菌
126	Beijerinckia_indica	印度拜耶林克氏菌
127	Beutenbergia_cavernae	不知名
128	Bifidobacterium_animalis	益生菌
129	Bordetella_avium	禽波氏杆菌
130	Borrelia_burgdorferi	伯氏疏螺旋体
131	Brachybacterium_faecium	涅氏短状杆菌
132	Bradyrhizobium_japonicum	慢生大豆根瘤菌
133	Brevibacillus_brevis	短短芽孢杆菌
134	Brucella_canis	布氏桿菌
135	Buchnera_aphidicola	蚜虫内共生菌
136	Burkholderia_cenocepacia	伯克氏菌
137	Caldicellulosiruptor_saccharolyticus	不知名
138	Caldivirga_maquilingensis	不知名
139	Campylobacter_jejuni	空肠弯曲菌肠炎
140	Candidatus_Blochmannia_pennsylvanicus	不知名
141	Carboxydothermus_hydrogenoformans	生氢氧化碳嗜热菌
142	Catenulispora_acidiphila	不知名
143	Caulobacter_crescentus	新月柄杆菌
144	Cellvibrio_japonicus	日本纤维弧菌
145	Chitinophaga_pinensis	松噬几丁质菌
146	Chlamydia_trachomatis	砂眼披衣菌
147	Chlamydophila_pneumoniae	肺炎嗜衣原体
148	Chlorobium_luteolum	不知名
149	Chloroflexus_aggregans	绿曲挠丝状菌
150	Citrobacter_koseri	克氏柠檬酸杆菌
151	Clavibacter_michiganensis	番茄细菌性溃疡病菌
152	Clostridium_botulinum	肉毒桿菌
153	Comamonas_testosteroni	睾丸酮丛毛单胞菌
154	Corynebacterium_glutamicum	谷氨酸棒杆菌
155	Coxiella_burnetii	Q热立克次体
156	Cronobacter_turicensis	苏黎世克洛诺斯氏菌
157	Cupriavidus_taiwanensis	本土根瘤菌
158	Dechloromonas_aromatica	不知名
159	Dehalococcoides_ethenogenes	除氯菌
160	Delftia_acidovorans	食酸戴尔福特菌
161	Desulfovibrio_desulfuricans	脱硫脱硫弧菌
162	Desulfurococcus_kamchatkensis	不知名
163	Dichelobacter_nodosus	腐蹄病节瘤拟杆菌
164	Dickeya_dadantii	细菌性软腐病
165	Dictyoglomus_thermophilum	嗜热网球菌
166	Dinoroseobacter_shibae	不知名
167	Dyadobacter_fermentans	屈挠杆菌
168	Edwardsiella_ictaluri	鮰爱德华氏菌
169	Eggerthella_lenta	_迟缓埃格特菌
170	Ehrlichia_ruminantium	犬艾力西體症
171	Elusimicrobium_minutum	不知名
172	Enterobacter_sakazakii	阪崎肠杆菌
173	Enterococcus_faecalis	粪肠球菌
174	Erwinia_pyrifoliae	梨火伤病
175	Erythrobacter_litoralis	不知名
176	Escherichia_coli	大肠杆菌
177	Eubacterium_eligens	剔真杆菌
178	Exiguobacterium_sibiricum	不知名
179	Fervidobacterium_nodosum	嗜热菌
180	Fibrobacter_succinogenes	产琥珀酸拟杆菌
181	Finegoldia_magna	大芬戈尔德菌
182	Flavobacteriaceae_bacterium	不知名
183	Flavobacterium_johnsoniae	约氏黄杆菌
184	Francisella_tularensis	土拉杆菌
185	Frankia_alni	不知名
186	Fusobacterium_nucleatum	牙周致病菌
187	Gardnerella_vaginalis	阴道加德纳氏菌
188	Gemmatimonas_aurantiaca	不知名
189	Geobacillus_kaustophilus	嗜高温细菌
190	Geobacter_bemidjiensis	不知名
191	Gloeobacter_violaceus	无类囊体蓝藻
192	Gluconacetobacter_diazotrophicus	重氮营养葡糖酸醋杆菌
193	Gordonia_bronchialis	不知名
194	Gramella_forsetii	不知名
195	Granulobacter_bethesdensis	不知名
196	Haemophilus_influenzae	流感嗜血桿菌
197	Hahella_chejuensis	不知名
198	Haliangium_ochraceum	嗜盐海洋粘细菌
199	Haloarcula_marismortui	一种古细菌
200	Halobacterium_salinarum	嗜盐的古生菌
201	Halomicrobium_mukohataei	嗜盐古菌
202	Haloquadratum_walsbyi	一种超极端细菌
203	Halorhabdus_utahensis	不知名
204	Halorhodospira_halophila	嗜盐嗜盐红螺菌
205	Halorubrum_lacusprofundi	嗜冷菌
206	Halothermothrix_orenii	奥氏嗜热盐丝菌
207	Halothiobacillus_neapolitanus	不知名
208	Helicobacter_pylori	幽门螺旋杆菌
209	Herminiimonas_arsenicoxydans	不知名
210	Herpetosiphon_aurantiacus	橙色滑柱菌
211	Hirschia_baltica	波罗地海海氏菌
212	Hyperthermus_butylicus	栖高温菌
213	Idiomarina_loihiensis	海生細菌
214	Ignicoccus_hospitalis	不知名
215	Janthinobacterium_Marseille	不知名
216	Jonesia_denitrificans	脱氮(脱硝)乔西菌
217	Kangiella_koreensis	不知名
218	Kineococcus_radiotolerans	耐辐射球菌
219	Klebsiella_pneumoniae	肺炎克雷伯菌
220	Kocuria_rhizophila	藤黄微球菌
221	Kosmotoga_olearia	不知名
222	Kytococcus_sedentarius	坐皮肤球菌
223	Lactobacillus_johnsonii	益生菌
224	Lactococcus_lactis	乳酸乳球
225	Laribacter_hongkongensis	香港海鸥型菌
226	Lawsonia_intracellularis	細胞內寄生彎曲形桿菌
227	Legionella_pneumophila	嗜肺性军团菌
228	Leptospira_interrogans	问号钩体
229	Leptotrichia_buccalis	口腔纤毛菌
230	Leuconostoc_mesenteroides	肠膜明串珠菌
231	Listeria_monocytogenes	单增李斯特菌
232	Lysinibacillus_sphaericus	不知名
233	Macrococcus_caseolyticus	不知名
234	Magnetospirillum_magneticum	趋磁细菌
235	Mannheimia_succiniciproducens	不知名
236	Maricaulis_maris	不知名
237	Marinobacter_aquaeolei	不知名
238	Metallosphaera_sedula	勤奋金属球菌
239	Methanobacterium_thermoautotrophicum	不知名
240	Methanobrevibacter_smithii	史氏甲烷短杆菌
241	Methanocaldococcus_vulcanius	不知名
242	Methanocella_paludicola	不知名
243	Methanococcoides_burtonii	嗜冷产甲烷菌
244	Methanococcus_maripaludis	不知名
245	Methanocorpusculum_labreanum	_凝乳酶甲烷粒菌
246	Methanosarcina_mazei	甲烷菌
247	Methylobacterium_extorquens	不知名
248	Methylotenera_mobilis	不知名
249	Micrococcus_luteus	藤黄微球菌
250	Microcystis_aeruginosa	铜绿微囊藻
251	Moorella_thermoacetica	不知名
252	Mycobacterium_bovis	牛分枝杆菌
253	Mycoplasma_hominis	人支原体
254	Myxococcus_xanthus	黄色粘球菌
255	Nakamurella_multipartita	不知名
256	Nanoarchaeum_equitans	騎行納古菌
257	Natronomonas_pharaonis	盐碱单孢菌
258	Nautilia_profundicola	不知名
259	Neisseria_meningitidis	脑膜炎双球菌
260	Neorickettsia_risticii	不知名
261	Nitrobacter_hamburgensis	不知名
262	Nitrosococcus_oceani	不知名
263	Nitrosomonas_europaea	欧洲亚硝化单胞菌
264	Nitrosospira_multiformis	不知名
265	Nocardia_farcinica	皮疽诺卡氏菌
266	Nostoc_punctiforme	点状念珠藻
267	Novosphingobium_aromaticivorans	不知名
268	Oceanobacillus_iheyensis	不知名
269	Ochrobactrum_anthropi	人苍白杆菌
270	Oenococcus_oeni	酒酒球菌
271	Oligotropha_carboxidovorans	不知名
272	Onion_yellows_phytoplasma	小麦蓝矮病植原体
273	Opitutus_terrae	不知名
274	Orientia_tsutsugamushi	恙虫病东方体
275	Paenibacillus	多粘类芽孢杆菌
276	Parabacteroides_distasonis	不知名
277	Paracoccusdenit_rificans	不知名
278	Parvibaculum_lavamentivorans	不知名
279	Pasteurella_multocida	多杀性巴氏杆菌
280	Pectobacterium_carotovorum	软腐果胶杆菌
281	Pediococcus_pentosaceus	戊糖片球菌
282	Pelobacter_carbinolicus	不知名
283	Pelodictyon_phaeoclathratiforme	不知名
284	Phenylobacterium_zucineum	胞内寄生菌
285	Photorhabdus_luminescens	发光杆菌(
286	Picrophilus_torridus	不知名
287	Pirellula_staleyi	斯氏小小梨形菌
288	Polaromonas_naphthalenivorans	不知名
289	Polynucleobacter_necessarius	不知名
290	Porphyromonas_gingivalis	牙龈卟啉菌
291	Prochlorococcus_marinus	光合微生物
292	Prosthecochloris_vibrioformis	不知名
293	Proteus_mirabilis	奇异变形杆菌
294	Pseudoalteromonas_haloplanktis	交替假单胞菌
295	Pseudomonas_aeruginosa	绿脓杆菌
296	Pseudomonas_syringae	丁香假单胞菌
297	Psychrobacter_arcticum	嗜冷杆菌
298	Psychromonas_ingrahamii	不知名
299	Pyrobaculum_aerophilum	不知名
300	Pyrococcus_abyssi	不知名
301	Ralstonia_solanacearum	青枯菌
302	Renibacterium_salmoninarum	鲑肾杆菌
303	Rhizobium_etli	菜豆根瘤菌
304	Rhodobacter_sphaeroides	类球红细菌
305	Rhodococcus_erythropolis	红平红球菌
306	Rhodoferax_ferrireducens	燃料电池
307	Rhodopseudomonas_palustris	生物修复菌
308	Rhodospirillum_centenum	世纪红螺菌
309	Rickettsia_africae	不知名
310	Robiginitalea_biformata	不知名
311	Roseiflexus_castenholzii	嗜热菌
312	Roseobacter_denitrificans	好氧不产氧光合异养细菌
313	Rothia_mucilaginosa	粘滑罗斯菌
314	Rubrobacter_xylanophilus	不知名
315	Ruegeria_pomeroyi	不知名
316	Saccharomonospora_viridis	绿色糖单孢菌
317	Saccharophagus_degradans	不知名
318	Saccharopolyspora_erythraea	糖多孢菌
319	Salinibacter_ruber	一种古细菌
320	Salinispora_arenicola	海洋放线菌
321	Salmonella_enterica	沙门氏菌
322	Sebaldella_termitidis	塞巴鲁德菌
323	Serratia_proteamaculans	次变形斑沙雷菌
324	Shewanella_baltica	波罗的海希瓦氏菌
325	Shigella_flexneri	福氏志贺菌
326	Sinorhizobium_medicae	中华根瘤菌
327	Slackia_heliotrinireducens	不知名
328	Sodalis_glossinidius	一种共生菌
329	Solibacter_usitatus	不知名
330	Sorangium_cellulosum	粘细菌
331	Sphaerobacter_thermophilus	嗜热高温放线菌
332	Sphingomonas_wittichii	不知名
333	Sphingopyxis_alaskensis	鞘氨醇单胞菌
334	Spirosoma_linguale	不知名
335	Staphylococcus_aureus	金黄色葡萄球菌
336	Staphylothermus_marinus	镖化叶球菌
337	Stenotrophomonas_maltophilia	嗜麦芽寡养单孢菌
338	Streptobacillus_moniliformis	念珠状链杆菌
339	Streptococcus_pyogenes	化脓性链球菌
340	Streptomyces_avermitilis	除虫链霉菌
341	Streptosporangium_roseum	不知名
342	Sulfolobus_islandicus	泉古菌
343	Sulfurihydrogenibium_azorense	不知名
344	Symbiobacterium_thermophilum	不知名
345	Synechococcus_elongatus	细长聚球藻
346	Syntrophobacter_fumaroxidans	不知名
347	Syntrophomonas_wolfei	沃尔大伴生单胞菌
348	Syntrophus_aciditrophicus	一种极端厌氧的细菌
349	Teredinibacter_turnerae	不知名
350	Thermanaerovibrio_acidaminovorans	不知名
351	Thermoanaerobacter_pseudethanolicus	不知名
352	Thermobaculum_terrenum	不知名
353	Thermobifida_fusca	褐色嗜热裂孢菌
354	Thermococcus_gammatolerans	热球菌
355	Thermodesulfovibrio_yellowstonii	不知名
356	Thermofilum_pendens	依赖热丝菌
357	Thermomicrobium_roseum	玫瑰红嗜热菌
358	Thermomonospora_curvata	不知名
359	Thermoplasma_acidophilum	嗜酸热原体菌
360	Thermoproteus_neutrophilus	不知名
361	Thermosipho_africanus	非洲栖热腔菌
362	Thermosynechococcus_elongatus	不知名
363	Thermotoga_naphthophila	不知名
364	Thermus_thermophilus	溫泉菌
365	Thiobacillus_denitrificans	脱氮硫杆菌
366	Thiomicrospira_crunogena	不知名
367	Tolumonas_auensis	不知名
368	Treponema_pallidum	梅毒螺旋体
369	Trichodesmium_erythraeum	红海束毛藻
370	Tropheryma_whipplei	惠普尔病致病菌
371	Ureaplasma_urealyticum	解脲支原体
372	Variovorax_paradoxus	不知名
373	Veillonella_parvula	小韦荣球菌
374	Verminephrobacter_eiseniae	不知名
375	Vibrio_cholerae	霍乱弧菌
376	Wigglesworthia_brevipalpis	不知名
377	Wolinella_succinogenes	牛瘤胃共生菌
378	Xanthomonas_campestris	野油菜黄单胞菌
379	Xylanimonas_cellulosilytica	不知名
380	Xylella_fastidiosa	皮尔斯病
381	Yersinia_pestis	鼠疫杆菌
382	Zymomonas_mobilis	运动发酵单胞菌
