# Supplementary material for: Horizontal gene transfer in silkworm, Bombyx mori
Source: BMC Genomics. 2011 May 19;12:248. doi: 10.1186/1471-2164-12-248 (PMC3116507; doi:10.1186/1471-2164-12-248)
Supplement: Additional file 2 — The results about mapping coexpressed genes with each transferred gene onto pathways. [file 1471-2164-12-248-S2.XLS]

## Sheet: Sheet1
Gene ID	Value	Pathway name
BGIBMGA002521	0.205373	Synthesis and degradation of ketone bodies
BGIBMGA002521	0.143061	Valine, leucine and isoleucine degradation
BGIBMGA002521	0.101424	Valine, leucine and isoleucine biosynthesis
BGIBMGA002521	0.0793997	Oxidative phosphorylation
BGIBMGA002521	0.0735365	Fatty acid metabolism
BGIBMGA002521	0.0734103	Butanoate metabolism
BGIBMGA002521	0.0689228	Ascorbate and aldarate metabolism
BGIBMGA002521	0.0637404	Lysine degradation
BGIBMGA002521	0.0637063	Nicotinate and nicotinamide metabolism
BGIBMGA002521	0.0570731	Lysosome
BGIBMGA002521	0.0569086	Retinol metabolism
BGIBMGA002521	0.0553	Fatty acid elongation in mitochondria
BGIBMGA002521	0.0480116	Peroxisome
BGIBMGA002521	0.0472369	Arachidonic acid metabolism
BGIBMGA002521	0.0467968	Propanoate metabolism
BGIBMGA002521	0.0457442	Pentose and glucuronate interconversions
BGIBMGA002521	0.04528	Tryptophan metabolism
BGIBMGA002521	0.0451559	Sphingolipid metabolism
BGIBMGA002521	0.0412308	Glycolysis / Gluconeogenesis
BGIBMGA002521	0.040466	Porphyrin and chlorophyll metabolism
BGIBMGA002521	0.0384608	Metabolism of xenobiotics by cytochrome P450
BGIBMGA002521	0.0370833	Pentose phosphate pathway
BGIBMGA002521	0.0370537	Drug metabolism - cytochrome P450
BGIBMGA002521	0.0349526	Terpenoid backbone biosynthesis
BGIBMGA002521	0.0315152	O-Glycan biosynthesis
BGIBMGA002521	0.0289286	Pantothenate and CoA biosynthesis
BGIBMGA002521	0.0247222	Fructose and mannose metabolism
BGIBMGA002521	0.0236431	Starch and sucrose metabolism
BGIBMGA002521	0.0233804	Drug metabolism - other enzymes
BGIBMGA002521	0.0232889	Glycosylphosphatidylinositol(GPI)-anchor biosynthesis
BGIBMGA002521	0.0231805	Aminoacyl-tRNA biosynthesis
BGIBMGA002521	0.0230913	Glutathione metabolism
BGIBMGA002521	0.0224	alpha-Linolenic acid metabolism
BGIBMGA002521	0.021366	Citrate cycle (TCA cycle)
BGIBMGA002521	0.0202285	Pyruvate metabolism
BGIBMGA002521	0.0198629	Steroid biosynthesis
BGIBMGA002521	0.0185768	Biosynthesis of unsaturated fatty acids
BGIBMGA002521	0.0179045	Glycine, serine and threonine metabolism
BGIBMGA002521	0.0161185	Pyrimidine metabolism
BGIBMGA002521	0.0160651	Ubiquinone and other terpenoid-quinone biosynthesis
BGIBMGA002521	0.0155431	ECM-receptor interaction
BGIBMGA002521	0.0150333	Inositol phosphate metabolism
BGIBMGA002521	0.0142402	TGF-beta signaling pathway
BGIBMGA002521	0.0135909	Glyoxylate and dicarboxylate metabolism
BGIBMGA002521	0.0131938	Neuroactive ligand-receptor interaction
BGIBMGA002521	0.0126725	Glycerophospholipid metabolism
BGIBMGA002521	0.0124951	Phenylalanine metabolism
BGIBMGA002521	0.0122363	Amino sugar and nucleotide sugar metabolism
BGIBMGA002521	0.009625	Notch signaling pathway
BGIBMGA002521	0.00830952	Purine metabolism
BGIBMGA002521	0.00400784	Glycosaminoglycan biosynthesis - heparan sulfate
BGIBMGA002521	0.00243333	Arginine and proline metabolism
BGIBMGA002521	0.00148966	ABC transporters
BGIBMGA003210	0.0538943	ABC transporters
BGIBMGA003210	0.0449922	Homologous recombination
BGIBMGA003210	0.0320961	TGF-beta signaling pathway
BGIBMGA003210	0.0277961	Hedgehog signaling pathway
BGIBMGA003210	0.0252261	Phosphatidylinositol signaling system
BGIBMGA003210	0.0215354	Biosynthesis of unsaturated fatty acids
BGIBMGA003210	0.019573	Propanoate metabolism
BGIBMGA003210	0.0184861	Glycosaminoglycan biosynthesis - chondroitin sulfate
BGIBMGA003210	0.0178947	Arginine and proline metabolism
BGIBMGA003210	0.0168632	Glycerophospholipid metabolism
BGIBMGA003210	0.0166086	ECM-receptor interaction
BGIBMGA003210	0.0160219	Lysine degradation
BGIBMGA003210	0.0153737	Endocytosis
BGIBMGA003210	0.0147439	Ascorbate and aldarate metabolism
BGIBMGA003210	0.0146494	Glycerolipid metabolism
BGIBMGA003210	0.0143988	Fatty acid biosynthesis
BGIBMGA003210	0.0143364	Protein export
BGIBMGA003210	0.0131413	Pentose and glucuronate interconversions
BGIBMGA003210	0.0128014	Inositol phosphate metabolism
BGIBMGA003210	0.0126138	Neuroactive ligand-receptor interaction
BGIBMGA003210	0.01215	Fatty acid metabolism
BGIBMGA003210	0.0121333	Vitamin B6 metabolism
BGIBMGA003210	0.0120889	Ubiquinone and other terpenoid-quinone biosynthesis
BGIBMGA003210	0.0119512	N-Glycan biosynthesis
BGIBMGA003210	0.011625	Porphyrin and chlorophyll metabolism
BGIBMGA003210	0.00940247	Phenylalanine metabolism
BGIBMGA003210	0.00936704	Starch and sucrose metabolism
BGIBMGA003210	0.00915909	Retinol metabolism
BGIBMGA003210	0.00883333	Insect hormone biosynthesis
BGIBMGA003210	0.00825976	Drug metabolism - cytochrome P450
BGIBMGA003210	0.0079023	Galactose metabolism
BGIBMGA003210	0.0076519	Metabolism of xenobiotics by cytochrome P450
BGIBMGA003210	0.00738196	Peroxisome
BGIBMGA003210	0.00688667	Drug metabolism - other enzymes
BGIBMGA003210	0.00665238	Steroid biosynthesis
BGIBMGA003210	0.00662857	Amino sugar and nucleotide sugar metabolism
BGIBMGA003210	0.00563333	Riboflavin metabolism
BGIBMGA003210	0.00485106	Ubiquitin mediated proteolysis
BGIBMGA003210	0.00397222	alpha-Linolenic acid metabolism
BGIBMGA003210	0.00346667	Nicotinate and nicotinamide metabolism
BGIBMGA003210	0.00234839	Tyrosine metabolism
BGIBMGA003210	0.00218515	Lysosome
BGIBMGA003210	0.00186667	Valine, leucine and isoleucine degradation
BGIBMGA003210	0.00182	Tryptophan metabolism
BGIBMGA003210	0.000116149	Purine metabolism
BGIBMGA003842	0.1287	Butirosin and neomycin biosynthesis
BGIBMGA003842	0.0666404	Terpenoid backbone biosynthesis
BGIBMGA003842	0.0657333	Glycosaminoglycan biosynthesis - keratan sulfate
BGIBMGA003842	0.0514583	Phenylalanine, tyrosine and tryptophan biosynthesis
BGIBMGA003842	0.045616	Dorso-ventral axis formation
BGIBMGA003842	0.0376017	Base excision repair
BGIBMGA003842	0.0336267	Folate biosynthesis
BGIBMGA003842	0.0322	Histidine metabolism
BGIBMGA003842	0.0320357	Pantothenate and CoA biosynthesis
BGIBMGA003842	0.0314651	Propanoate metabolism
BGIBMGA003842	0.0304427	Glycolysis / Gluconeogenesis
BGIBMGA003842	0.0281714	Glycosphingolipid biosynthesis - lacto and neolacto series
BGIBMGA003842	0.0263286	Fatty acid biosynthesis
BGIBMGA003842	0.0255123	Phenylalanine metabolism
BGIBMGA003842	0.0253583	MAPK signaling pathway - fly
BGIBMGA003842	0.0233379	Glyoxylate and dicarboxylate metabolism
BGIBMGA003842	0.0222204	Tyrosine metabolism
BGIBMGA003842	0.0211381	Nitrogen metabolism
BGIBMGA003842	0.0192227	Arginine and proline metabolism
BGIBMGA003842	0.0185638	Alanine, aspartate and glutamate metabolism
BGIBMGA003842	0.0169056	Jak-STAT signaling pathway
BGIBMGA003842	0.0160602	Glycerolipid metabolism
BGIBMGA003842	0.0159091	mTOR signaling pathway
BGIBMGA003842	0.0157241	RNA degradation
BGIBMGA003842	0.0127417	alpha-Linolenic acid metabolism
BGIBMGA003842	0.0126755	Endocytosis
BGIBMGA003842	0.0126064	Glycerophospholipid metabolism
BGIBMGA003842	0.0120532	Metabolism of xenobiotics by cytochrome P450
BGIBMGA003842	0.0117544	Phosphatidylinositol signaling system
BGIBMGA003842	0.0116122	Drug metabolism - cytochrome P450
BGIBMGA003842	0.0113602	Pyruvate metabolism
BGIBMGA003842	0.011101	TGF-beta signaling pathway
BGIBMGA003842	0.0109214	Arachidonic acid metabolism
BGIBMGA003842	0.0106965	Citrate cycle (TCA cycle)
BGIBMGA003842	0.00986452	Ether lipid metabolism
BGIBMGA003842	0.009384	Glutathione metabolism
BGIBMGA003842	0.00887586	Galactose metabolism
BGIBMGA003842	0.00858	Fructose and mannose metabolism
BGIBMGA003842	0.00844167	Neuroactive ligand-receptor interaction
BGIBMGA003842	0.00842679	Amino sugar and nucleotide sugar metabolism
BGIBMGA003842	0.00826035	ECM-receptor interaction
BGIBMGA003842	0.00817269	Pyrimidine metabolism
BGIBMGA003842	0.00784103	Linoleic acid metabolism
BGIBMGA003842	0.00762346	Cysteine and methionine metabolism
BGIBMGA003842	0.00758508	Glycine, serine and threonine metabolism
BGIBMGA003842	0.00753704	Drug metabolism - other enzymes
BGIBMGA003842	0.00750187	Starch and sucrose metabolism
BGIBMGA003842	0.00581312	Wnt signaling pathway
BGIBMGA003842	0.00495238	Proteasome
BGIBMGA003842	0.0048736	Spliceosome
BGIBMGA003842	0.00434206	Oxidative phosphorylation
BGIBMGA003842	0.00401525	Ubiquitin mediated proteolysis
BGIBMGA003842	0.0038205	Purine metabolism
BGIBMGA003842	0.00320486	Inositol phosphate metabolism
BGIBMGA003842	0.00296471	Glycosaminoglycan biosynthesis - heparan sulfate
BGIBMGA003842	0.00101284	Peroxisome
BGIBMGA005696	0.0512857	Insect hormone biosynthesis
BGIBMGA005696	0.0403939	Other glycan degradation
BGIBMGA005696	0.03899	Glycine, serine and threonine metabolism
BGIBMGA005696	0.0382222	Methane metabolism
BGIBMGA005696	0.03438	Regulation of autophagy
BGIBMGA005696	0.0286667	Sphingolipid metabolism
BGIBMGA005696	0.021531	Galactose metabolism
BGIBMGA005696	0.0169877	Phenylalanine metabolism
BGIBMGA005696	0.0147619	Nitrogen metabolism
BGIBMGA005696	0.0139921	Starch and sucrose metabolism
BGIBMGA005696	0.01375	alpha-Linolenic acid metabolism
BGIBMGA005696	0.0112038	Porphyrin and chlorophyll metabolism
BGIBMGA005696	0.0106683	Aminoacyl-tRNA biosynthesis
BGIBMGA005696	0.0102807	Drug metabolism - other enzymes
BGIBMGA005696	0.01	Biosynthesis of unsaturated fatty acids
BGIBMGA005696	0.00966539	Cyanoamino acid metabolism
BGIBMGA005696	0.00901463	Ascorbate and aldarate metabolism
BGIBMGA005696	0.00885714	Alanine, aspartate and glutamate metabolism
BGIBMGA005696	0.00824885	ECM-receptor interaction
BGIBMGA005696	0.008125	Caffeine metabolism
BGIBMGA005696	0.00803478	Pentose and glucuronate interconversions
BGIBMGA005696	0.00785714	Fatty acid metabolism
BGIBMGA005696	0.00746779	Lysosome
BGIBMGA005696	0.0056	Retinol metabolism
BGIBMGA005696	0.00542667	Folate biosynthesis
BGIBMGA005696	0.0049056	Spliceosome
BGIBMGA005696	0.00467848	Metabolism of xenobiotics by cytochrome P450
BGIBMGA005696	0.00450732	Drug metabolism - cytochrome P450
BGIBMGA005696	0.00426829	N-Glycan biosynthesis
BGIBMGA005696	0.0041	SNARE interactions in vesicular transport
BGIBMGA005696	0.00407429	Steroid biosynthesis
BGIBMGA005696	0.00362385	Peroxisome
BGIBMGA005696	0.00255319	Wnt signaling pathway
BGIBMGA005696	0.00214818	Neuroactive ligand-receptor interaction
BGIBMGA005696	0.00213333	Protein export
BGIBMGA005696	0.00171807	Glycerolipid metabolism
BGIBMGA005696	0.00171488	Amino sugar and nucleotide sugar metabolism
BGIBMGA005696	0.000809195	Butanoate metabolism
BGIBMGA005696	0.000711111	Inositol phosphate metabolism
BGIBMGA005696	0.000568889	Phosphatidylinositol signaling system
BGIBMGA005696	0.000540084	Ribosome
BGIBMGA005696	0.000403727	Purine metabolism
BGIBMGA007146	0.378	Lysine biosynthesis
BGIBMGA007146	0.15046	Synthesis and degradation of ketone bodies
BGIBMGA007146	0.1061	Valine, leucine and isoleucine biosynthesis
BGIBMGA007146	0.0932915	Valine, leucine and isoleucine degradation
BGIBMGA007146	0.0815854	Ascorbate and aldarate metabolism
BGIBMGA007146	0.0748636	Retinol metabolism
BGIBMGA007146	0.0697755	Metabolism of xenobiotics by cytochrome P450
BGIBMGA007146	0.0672228	Drug metabolism - cytochrome P450
BGIBMGA007146	0.0672026	Fatty acid elongation in mitochondria
BGIBMGA007146	0.0665167	ECM-receptor interaction
BGIBMGA007146	0.0663655	Butanoate metabolism
BGIBMGA007146	0.06305	Sulfur metabolism
BGIBMGA007146	0.0626889	Fructose and mannose metabolism
BGIBMGA007146	0.0623598	Glycolysis / Gluconeogenesis
BGIBMGA007146	0.0597623	Pentose and glucuronate interconversions
BGIBMGA007146	0.0573895	Lysine degradation
BGIBMGA007146	0.0562034	Linoleic acid metabolism
BGIBMGA007146	0.0549	Drug metabolism - other enzymes
BGIBMGA007146	0.0532286	Nicotinate and nicotinamide metabolism
BGIBMGA007146	0.0528667	Porphyrin and chlorophyll metabolism
BGIBMGA007146	0.0480008	Fatty acid metabolism
BGIBMGA007146	0.0454642	Pyruvate metabolism
BGIBMGA007146	0.0440184	Starch and sucrose metabolism
BGIBMGA007146	0.03672	Tryptophan metabolism
BGIBMGA007146	0.0358038	Cyanoamino acid metabolism
BGIBMGA007146	0.0338149	ABC transporters
BGIBMGA007146	0.0327682	Glyoxylate and dicarboxylate metabolism
BGIBMGA007146	0.0322924	Citrate cycle (TCA cycle)
BGIBMGA007146	0.02829	Pentose phosphate pathway
BGIBMGA007146	0.0253609	Peroxisome
BGIBMGA007146	0.0199467	Folate biosynthesis
BGIBMGA007146	0.01845	Pantothenate and CoA biosynthesis
BGIBMGA007146	0.018319	Oxidative phosphorylation
BGIBMGA007146	0.0164909	Biosynthesis of unsaturated fatty acids
BGIBMGA007146	0.0161912	TGF-beta signaling pathway
BGIBMGA007146	0.0155158	Terpenoid backbone biosynthesis
BGIBMGA007146	0.0149524	Propanoate metabolism
BGIBMGA007146	0.0140863	Glycosaminoglycan biosynthesis - heparan sulfate
BGIBMGA007146	0.0133181	Steroid biosynthesis
BGIBMGA007146	0.0132667	Riboflavin metabolism
BGIBMGA007146	0.0131314	Lysosome
BGIBMGA007146	0.0120153	Inositol phosphate metabolism
BGIBMGA007146	0.0114253	Glutathione metabolism
BGIBMGA007146	0.0110098	Aminoacyl-tRNA biosynthesis
BGIBMGA007146	0.0107773	Arginine and proline metabolism
BGIBMGA007146	0.0106711	Glycine, serine and threonine metabolism
BGIBMGA007146	0.0105	Phosphatidylinositol signaling system
BGIBMGA007146	0.00989006	Purine metabolism
BGIBMGA007146	0.00988571	Amino sugar and nucleotide sugar metabolism
BGIBMGA007146	0.00926471	Glycerophospholipid metabolism
BGIBMGA007146	0.00897073	N-Glycan biosynthesis
BGIBMGA007146	0.00889683	Ubiquinone and other terpenoid-quinone biosynthesis
BGIBMGA007146	0.00878718	Nucleotide excision repair
BGIBMGA007146	0.0081954	Galactose metabolism
BGIBMGA007146	0.00782169	Glycerolipid metabolism
BGIBMGA007146	0.00751364	Other glycan degradation
BGIBMGA007146	0.00729639	Pyrimidine metabolism
BGIBMGA007146	0.00691975	Phenylalanine metabolism
BGIBMGA007146	0.00364575	Ubiquitin mediated proteolysis
BGIBMGA007146	0.00363127	Endocytosis
BGIBMGA007146	0.00303333	Notch signaling pathway
BGIBMGA007146	0.00259259	RNA degradation
BGIBMGA007146	0.00232031	Neuroactive ligand-receptor interaction
BGIBMGA007146	0.00128	Histidine metabolism
BGIBMGA007146	0.0012	Limonene and pinene degradation
BGIBMGA007146	0.00117333	Glycosylphosphatidylinositol(GPI)-anchor biosynthesis
BGIBMGA007146	0.0008	beta-Alanine metabolism
BGIBMGA007146	0.000339394	mTOR signaling pathway
BGIBMGA007767	0.244567	Biotin metabolism
BGIBMGA007767	0.1935	Lysine biosynthesis
BGIBMGA007767	0.101873	Synthesis and degradation of ketone bodies
BGIBMGA007767	0.0666	Insect hormone biosynthesis
BGIBMGA007767	0.0408143	Steroid biosynthesis
BGIBMGA007767	0.0390179	Cyanoamino acid metabolism
BGIBMGA007767	0.0373161	Galactose metabolism
BGIBMGA007767	0.0355746	Lysine degradation
BGIBMGA007767	0.0314539	Starch and sucrose metabolism
BGIBMGA007767	0.03069	Glycerolipid metabolism
BGIBMGA007767	0.0286873	Glycerophospholipid metabolism
BGIBMGA007767	0.0283172	Ether lipid metabolism
BGIBMGA007767	0.0268088	Terpenoid backbone biosynthesis
BGIBMGA007767	0.0253304	Pentose and glucuronate interconversions
BGIBMGA007767	0.0242556	Propanoate metabolism
BGIBMGA007767	0.0235211	Aminoacyl-tRNA biosynthesis
BGIBMGA007767	0.0227976	Pyruvate metabolism
BGIBMGA007767	0.0216511	ECM-receptor interaction
BGIBMGA007767	0.0213925	Tryptophan metabolism
BGIBMGA007767	0.0203244	Folate biosynthesis
BGIBMGA007767	0.0180455	Ascorbate and aldarate metabolism
BGIBMGA007767	0.0175644	Butanoate metabolism
BGIBMGA007767	0.0167092	Lysosome
BGIBMGA007767	0.0157045	Porphyrin and chlorophyll metabolism
BGIBMGA007767	0.0155159	RNA polymerase
BGIBMGA007767	0.0141778	Fructose and mannose metabolism
BGIBMGA007767	0.0139528	Phosphatidylinositol signaling system
BGIBMGA007767	0.0138077	Valine, leucine and isoleucine degradation
BGIBMGA007767	0.0121278	Fatty acid metabolism
BGIBMGA007767	0.0115818	Glycosphingolipid biosynthesis - ganglio series
BGIBMGA007767	0.0112101	Retinol metabolism
BGIBMGA007767	0.0108844	Metabolism of xenobiotics by cytochrome P450
BGIBMGA007767	0.0108415	Drug metabolism - cytochrome P450
BGIBMGA007767	0.0107277	Pyrimidine metabolism
BGIBMGA007767	0.0106167	Glycosphingolipid biosynthesis - globo series
BGIBMGA007767	0.0102459	Spliceosome
BGIBMGA007767	0.00971806	alpha-Linolenic acid metabolism
BGIBMGA007767	0.00915812	Glycolysis / Gluconeogenesis
BGIBMGA007767	0.0087383	Wnt signaling pathway
BGIBMGA007767	0.00843333	Glutathione metabolism
BGIBMGA007767	0.00841167	Pentose phosphate pathway
BGIBMGA007767	0.00832976	Arachidonic acid metabolism
BGIBMGA007767	0.00822074	Drug metabolism - other enzymes
BGIBMGA007767	0.008	Histidine metabolism
BGIBMGA007767	0.00786342	N-Glycan biosynthesis
BGIBMGA007767	0.00782222	RNA degradation
BGIBMGA007767	0.007056	Dorso-ventral axis formation
BGIBMGA007767	0.00641068	Neuroactive ligand-receptor interaction
BGIBMGA007767	0.00637	Glycosaminoglycan degradation
BGIBMGA007767	0.0063	Notch signaling pathway
BGIBMGA007767	0.00598034	Linoleic acid metabolism
BGIBMGA007767	0.00579091	Other glycan degradation
BGIBMGA007767	0.00527917	Amino sugar and nucleotide sugar metabolism
BGIBMGA007767	0.00485556	Vitamin B6 metabolism
BGIBMGA007767	0.00481075	Tyrosine metabolism
BGIBMGA007767	0.00444444	Phenylalanine metabolism
BGIBMGA007767	0.00430556	Inositol phosphate metabolism
BGIBMGA007767	0.00417447	Ubiquitin mediated proteolysis
BGIBMGA007767	0.00261553	Purine metabolism
BGIBMGA007767	0.00200729	DNA replication
BGIBMGA007767	0.00163333	Ribosome
BGIBMGA007767	0.00144307	Endocytosis
BGIBMGA007767	0.0013873	Nicotinate and nicotinamide metabolism
BGIBMGA007767	0.000906061	Protein export
BGIBMGA008215	0.146233	Lysine biosynthesis
BGIBMGA008215	0.110415	Valine, leucine and isoleucine biosynthesis
BGIBMGA008215	0.0773248	Valine, leucine and isoleucine degradation
BGIBMGA008215	0.0728016	Ascorbate and aldarate metabolism
BGIBMGA008215	0.0684701	Butanoate metabolism
BGIBMGA008215	0.0640273	Retinol metabolism
BGIBMGA008215	0.0625778	Glycolysis / Gluconeogenesis
BGIBMGA008215	0.0584116	Pentose and glucuronate interconversions
BGIBMGA008215	0.0577429	Nicotinate and nicotinamide metabolism
BGIBMGA008215	0.053435	Tryptophan metabolism
BGIBMGA008215	0.0531821	Porphyrin and chlorophyll metabolism
BGIBMGA008215	0.0470684	Metabolism of xenobiotics by cytochrome P450
BGIBMGA008215	0.0468897	Cyanoamino acid metabolism
BGIBMGA008215	0.0454619	Ubiquinone and other terpenoid-quinone biosynthesis
BGIBMGA008215	0.0453463	Drug metabolism - cytochrome P450
BGIBMGA008215	0.0438884	Starch and sucrose metabolism
BGIBMGA008215	0.0423222	Fructose and mannose metabolism
BGIBMGA008215	0.0417944	Citrate cycle (TCA cycle)
BGIBMGA008215	0.0413156	Drug metabolism - other enzymes
BGIBMGA008215	0.0396293	Pyruvate metabolism
BGIBMGA008215	0.0381345	ECM-receptor interaction
BGIBMGA008215	0.0348833	Pentose phosphate pathway
BGIBMGA008215	0.032953	Glyoxylate and dicarboxylate metabolism
BGIBMGA008215	0.0298704	Phenylalanine metabolism
BGIBMGA008215	0.0291425	ABC transporters
BGIBMGA008215	0.0283333	Sulfur metabolism
BGIBMGA008215	0.0264479	Linoleic acid metabolism
BGIBMGA008215	0.0256196	Hedgehog signaling pathway
BGIBMGA008215	0.0251789	Lysine degradation
BGIBMGA008215	0.0210871	Arginine and proline metabolism
BGIBMGA008215	0.0190929	Pantothenate and CoA biosynthesis
BGIBMGA008215	0.0186778	Biosynthesis of unsaturated fatty acids
BGIBMGA008215	0.0182238	Notch signaling pathway
BGIBMGA008215	0.0179695	Alanine, aspartate and glutamate metabolism
BGIBMGA008215	0.0162585	Lysosome
BGIBMGA008215	0.0161905	Arachidonic acid metabolism
BGIBMGA008215	0.015517	Purine metabolism
BGIBMGA008215	0.0153319	alpha-Linolenic acid metabolism
BGIBMGA008215	0.015203	Glycine, serine and threonine metabolism
BGIBMGA008215	0.0149373	Peroxisome
BGIBMGA008215	0.0143778	Fatty acid metabolism
BGIBMGA008215	0.0136667	SNARE interactions in vesicular transport
BGIBMGA008215	0.0133542	Inositol phosphate metabolism
BGIBMGA008215	0.0126988	Pyrimidine metabolism
BGIBMGA008215	0.0107389	Oxidative phosphorylation
BGIBMGA008215	0.0104	Selenoamino acid metabolism
BGIBMGA008215	0.00971778	Phosphatidylinositol signaling system
BGIBMGA008215	0.00940345	Galactose metabolism
BGIBMGA008215	0.0077037	Cysteine and methionine metabolism
BGIBMGA008215	0.00752889	Folate biosynthesis
BGIBMGA008215	0.00708542	Neuroactive ligand-receptor interaction
BGIBMGA008215	0.00641333	Synthesis and degradation of ketone bodies
BGIBMGA008215	0.00634615	Fatty acid elongation in mitochondria
BGIBMGA008215	0.0062402	Glycerophospholipid metabolism
BGIBMGA008215	0.005904	Glutathione metabolism
BGIBMGA008215	0.00486964	Amino sugar and nucleotide sugar metabolism
BGIBMGA008215	0.0045549	Glycosaminoglycan biosynthesis - heparan sulfate
BGIBMGA008215	0.00430325	Aminoacyl-tRNA biosynthesis
BGIBMGA008215	0.00381333	Steroid biosynthesis
BGIBMGA008215	0.00289157	Glycerolipid metabolism
BGIBMGA008215	0.000657778	Glycosylphosphatidylinositol(GPI)-anchor biosynthesis
BGIBMGA008215	0.000580392	TGF-beta signaling pathway
BGIBMGA008215	0.000411111	Glycosaminoglycan biosynthesis - chondroitin sulfate
BGIBMGA008709	0.101455	Insect hormone biosynthesis
BGIBMGA008709	0.0574725	Glycosaminoglycan biosynthesis - heparan sulfate
BGIBMGA008709	0.0534556	Methane metabolism
BGIBMGA008709	0.0486	Lysine biosynthesis
BGIBMGA008709	0.0433067	Synthesis and degradation of ketone bodies
BGIBMGA008709	0.0368944	Fructose and mannose metabolism
BGIBMGA008709	0.0358903	Inositol phosphate metabolism
BGIBMGA008709	0.0328376	Glycolysis / Gluconeogenesis
BGIBMGA008709	0.0323103	Galactose metabolism
BGIBMGA008709	0.0306356	Regulation of autophagy
BGIBMGA008709	0.0247911	Phosphatidylinositol signaling system
BGIBMGA008709	0.0205089	Pyruvate metabolism
BGIBMGA008709	0.0196214	Notch signaling pathway
BGIBMGA008709	0.01938	Folate biosynthesis
BGIBMGA008709	0.0191487	Linoleic acid metabolism
BGIBMGA008709	0.0174398	Tyrosine metabolism
BGIBMGA008709	0.0163595	Amino sugar and nucleotide sugar metabolism
BGIBMGA008709	0.0163077	Cyanoamino acid metabolism
BGIBMGA008709	0.015831	Fatty acid biosynthesis
BGIBMGA008709	0.0157037	RNA degradation
BGIBMGA008709	0.0153746	Nicotinate and nicotinamide metabolism
BGIBMGA008709	0.015295	Pentose phosphate pathway
BGIBMGA008709	0.0152828	Ether lipid metabolism
BGIBMGA008709	0.0142039	Neuroactive ligand-receptor interaction
BGIBMGA008709	0.0137894	Retinol metabolism
BGIBMGA008709	0.0136	Wnt signaling pathway
BGIBMGA008709	0.0123924	Metabolism of xenobiotics by cytochrome P450
BGIBMGA008709	0.011939	Drug metabolism - cytochrome P450
BGIBMGA008709	0.0113965	Terpenoid backbone biosynthesis
BGIBMGA008709	0.0109425	Butanoate metabolism
BGIBMGA008709	0.0104172	ABC transporters
BGIBMGA008709	0.0103111	Propanoate metabolism
BGIBMGA008709	0.0101122	Drug metabolism - other enzymes
BGIBMGA008709	0.00994045	Starch and sucrose metabolism
BGIBMGA008709	0.00883333	Biotin metabolism
BGIBMGA008709	0.008736	Dorso-ventral axis formation
BGIBMGA008709	0.00857879	mTOR signaling pathway
BGIBMGA008709	0.00832629	Purine metabolism
BGIBMGA008709	0.00829365	Nitrogen metabolism
BGIBMGA008709	0.00825614	Lysine degradation
BGIBMGA008709	0.00771181	Ribosome
BGIBMGA008709	0.00696716	Glycerophospholipid metabolism
BGIBMGA008709	0.00675177	Ubiquitin mediated proteolysis
BGIBMGA008709	0.00658286	Steroid biosynthesis
BGIBMGA008709	0.00644146	Ascorbate and aldarate metabolism
BGIBMGA008709	0.0057413	Pentose and glucuronate interconversions
BGIBMGA008709	0.00555214	Valine, leucine and isoleucine degradation
BGIBMGA008709	0.00541333	Tryptophan metabolism
BGIBMGA008709	0.00538172	Sphingolipid metabolism
BGIBMGA008709	0.00515556	Fatty acid metabolism
BGIBMGA008709	0.00507885	Porphyrin and chlorophyll metabolism
BGIBMGA008709	0.005	Biosynthesis of unsaturated fatty acids
BGIBMGA008709	0.00459333	Histidine metabolism
BGIBMGA008709	0.0045	Protein export
BGIBMGA008709	0.00399851	Glycine, serine and threonine metabolism
BGIBMGA008709	0.00397859	Peroxisome
BGIBMGA008709	0.00388996	Pyrimidine metabolism
BGIBMGA008709	0.00387816	ECM-receptor interaction
BGIBMGA008709	0.00366988	Glycerolipid metabolism
BGIBMGA008709	0.00320616	Lysosome
BGIBMGA008709	0.00255185	Phenylalanine metabolism
BGIBMGA008709	0.00160619	Endocytosis
BGIBMGA010285	0.197333	Biotin metabolism
BGIBMGA010285	0.109822	Nicotinate and nicotinamide metabolism
BGIBMGA010285	0.108678	One carbon pool by folate
BGIBMGA010285	0.0797652	Glyoxylate and dicarboxylate metabolism
BGIBMGA010285	0.0785909	Glycosphingolipid biosynthesis - ganglio series
BGIBMGA010285	0.0720417	Glycosphingolipid biosynthesis - globo series
BGIBMGA010285	0.06405	Lipoic acid metabolism
BGIBMGA010285	0.0570133	Glycosaminoglycan degradation
BGIBMGA010285	0.0523417	beta-Alanine metabolism
BGIBMGA010285	0.0508573	Linoleic acid metabolism
BGIBMGA010285	0.0504933	Alanine, aspartate and glutamate metabolism
BGIBMGA010285	0.0447357	Fatty acid biosynthesis
BGIBMGA010285	0.0406139	Glycine, serine and threonine metabolism
BGIBMGA010285	0.0392955	Other glycan degradation
BGIBMGA010285	0.0379596	Biosynthesis of unsaturated fatty acids
BGIBMGA010285	0.0365439	Protein export
BGIBMGA010285	0.0351	Insect hormone biosynthesis
BGIBMGA010285	0.0345048	Propanoate metabolism
BGIBMGA010285	0.0342202	Amino sugar and nucleotide sugar metabolism
BGIBMGA010285	0.0320659	Pyrimidine metabolism
BGIBMGA010285	0.0317195	Butanoate metabolism
BGIBMGA010285	0.0306061	Arginine and proline metabolism
BGIBMGA010285	0.0298333	Folate biosynthesis
BGIBMGA010285	0.0282574	Drug metabolism - other enzymes
BGIBMGA010285	0.0275626	N-Glycan biosynthesis
BGIBMGA010285	0.0261268	Retinol metabolism
BGIBMGA010285	0.0253714	Pantothenate and CoA biosynthesis
BGIBMGA010285	0.0229689	Fructose and mannose metabolism
BGIBMGA010285	0.0228714	Arachidonic acid metabolism
BGIBMGA010285	0.0227671	Purine metabolism
BGIBMGA010285	0.0218274	Metabolism of xenobiotics by cytochrome P450
BGIBMGA010285	0.0210289	Drug metabolism - cytochrome P450
BGIBMGA010285	0.0201829	Pyruvate metabolism
BGIBMGA010285	0.0201753	Cysteine and methionine metabolism
BGIBMGA010285	0.0194984	Nitrogen metabolism
BGIBMGA010285	0.0190247	Lysosome
BGIBMGA010285	0.0171067	Tryptophan metabolism
BGIBMGA010285	0.0160762	Steroid biosynthesis
BGIBMGA010285	0.0158158	Lysine degradation
BGIBMGA010285	0.0148276	Galactose metabolism
BGIBMGA010285	0.0147692	Glycolysis / Gluconeogenesis
BGIBMGA010285	0.0135952	Glycerolipid metabolism
BGIBMGA010285	0.0129545	mTOR signaling pathway
BGIBMGA010285	0.012126	Peroxisome
BGIBMGA010285	0.0109891	ECM-receptor interaction
BGIBMGA010285	0.0101667	Methane metabolism
BGIBMGA010285	0.00988431	TGF-beta signaling pathway
BGIBMGA010285	0.00934783	Pentose and glucuronate interconversions
BGIBMGA010285	0.00929861	alpha-Linolenic acid metabolism
BGIBMGA010285	0.008925	Pentose phosphate pathway
BGIBMGA010285	0.00711915	Wnt signaling pathway
BGIBMGA010285	0.00695208	Citrate cycle (TCA cycle)
BGIBMGA010285	0.00683254	Fatty acid metabolism
BGIBMGA010285	0.00591573	Starch and sucrose metabolism
BGIBMGA010285	0.0053638	Neuroactive ligand-receptor interaction
BGIBMGA010285	0.00469231	Cyanoamino acid metabolism
BGIBMGA010285	0.00433369	Ubiquitin mediated proteolysis
BGIBMGA010285	0.00425333	Histidine metabolism
BGIBMGA010285	0.00406667	Sphingolipid metabolism
BGIBMGA010285	0.0039875	Limonene and pinene degradation
BGIBMGA010285	0.003528	Glutathione metabolism
BGIBMGA010285	0.00214815	Phenylalanine metabolism
BGIBMGA010285	0.00187097	Tyrosine metabolism
BGIBMGA010285	0.0016359	Valine, leucine and isoleucine degradation
BGIBMGA010285	0.0015561	Ascorbate and aldarate metabolism
BGIBMGA010285	0.00111444	Phosphatidylinositol signaling system
BGIBMGA010285	0.000989676	Endocytosis
BGIBMGA010285	0.000983333	Glycerophospholipid metabolism
BGIBMGA011204	0.150783	Butirosin and neomycin biosynthesis
BGIBMGA011204	0.0785909	Taurine and hypotaurine metabolism
BGIBMGA011204	0.0696376	Tyrosine metabolism
BGIBMGA011204	0.0690167	Phenylalanine, tyrosine and tryptophan biosynthesis
BGIBMGA011204	0.0680321	Phenylalanine metabolism
BGIBMGA011204	0.050019	Ubiquinone and other terpenoid-quinone biosynthesis
BGIBMGA011204	0.04865	Circadian rhythm - fly
BGIBMGA011204	0.0383404	Biosynthesis of unsaturated fatty acids
BGIBMGA011204	0.0360208	beta-Alanine metabolism
BGIBMGA011204	0.0340267	Histidine metabolism
BGIBMGA011204	0.0325876	Alanine, aspartate and glutamate metabolism
BGIBMGA011204	0.0298133	Folate biosynthesis
BGIBMGA011204	0.0298103	Butanoate metabolism
BGIBMGA011204	0.0249107	Peroxisome
BGIBMGA011204	0.0242933	Glutathione metabolism
BGIBMGA011204	0.0241455	Drug metabolism - cytochrome P450
BGIBMGA011204	0.0237958	Metabolism of xenobiotics by cytochrome P450
BGIBMGA011204	0.0234828	ABC transporters
BGIBMGA011204	0.0205637	Glycine, serine and threonine metabolism
BGIBMGA011204	0.0196119	Amino sugar and nucleotide sugar metabolism
BGIBMGA011204	0.0168	Jak-STAT signaling pathway
BGIBMGA011204	0.0164911	Pyruvate metabolism
BGIBMGA011204	0.0162244	Ascorbate and aldarate metabolism
BGIBMGA011204	0.0146692	Glycolysis / Gluconeogenesis
BGIBMGA011204	0.0144609	Pentose and glucuronate interconversions
BGIBMGA011204	0.0132014	Citrate cycle (TCA cycle)
BGIBMGA011204	0.0127923	Porphyrin and chlorophyll metabolism
BGIBMGA011204	0.01276	Tryptophan metabolism
BGIBMGA011204	0.0124805	Starch and sucrose metabolism
BGIBMGA011204	0.0118571	Fatty acid biosynthesis
BGIBMGA011204	0.0106053	Dorso-ventral axis formation
BGIBMGA011204	0.0103989	Galactose metabolism
BGIBMGA011204	0.0102247	Cysteine and methionine metabolism
BGIBMGA011204	0.0100788	Retinol metabolism
BGIBMGA011204	0.0100522	Fructose and mannose metabolism
BGIBMGA011204	0.00907778	Inositol phosphate metabolism
BGIBMGA011204	0.00841519	Drug metabolism - other enzymes
BGIBMGA011204	0.00734778	Phosphatidylinositol signaling system
BGIBMGA011204	0.00715151	Glyoxylate and dicarboxylate metabolism
BGIBMGA011204	0.00627424	Arginine and proline metabolism
BGIBMGA011204	0.00588137	Glycerophospholipid metabolism
BGIBMGA011204	0.00584583	Neuroactive ligand-receptor interaction
BGIBMGA011204	0.00518233	Glycerolipid metabolism
BGIBMGA011204	0.00448627	Lysosome
BGIBMGA011204	0.00247843	Hedgehog signaling pathway
BGIBMGA011204	0.00217699	Endocytosis
BGIBMGA011204	0.00183529	TGF-beta signaling pathway
BGIBMGA011204	0.00111044	Pyrimidine metabolism
BGIBMGA011204	0.000916667	Pantothenate and CoA biosynthesis
BGIBMGA011204	0.000896454	Wnt signaling pathway
BGIBMGA011204	0.000719669	Purine metabolism
